# Supplementary material for: Evaluation of Anogenital Distance and Anti-Müllerian Hormone Plasmatic Concentration as Potential Phenotypes to Predict Reproductive Performance in Holstein Heifers
Source: Vet Sci. 2024 Oct 12;11(10):495. doi: 10.3390/vetsci11100495 (PMC11512217; doi:10.3390/vetsci11100495)
Supplement: Supplementary file 1 [file vetsci-11-00495-s001.zip]

Archive with 1 entries (1 files):
- vetsci-3218179-supplementary.pdf
